# Supplementary material for: Binding Specificity and Oligomerization of TSWV N Protein in the Western Flower Thrips, Frankliniella occidentalis
Source: Viruses. 2025 Jun 7;17(6):826. doi: 10.3390/v17060826 (PMC12197737; doi:10.3390/v17060826)
Supplement: Supplementary file 1 [file viruses-17-00826-s001.zip]

Archive with 1 entries (1 files):
- viruses-3629714-supplementary.pdf
